# Supplementary material for: Protective Effects of Different Selenium Green Tea Polysaccharides on the Development of Type 2 Diabetes in Mice
Source: Foods. 2023 Nov 21;12(23):4190. doi: 10.3390/foods12234190 (PMC10706338; doi:10.3390/foods12234190)
Supplement: Supplementary file 1 [file foods-12-04190-s001.zip]

Archive with 1 entries (1 files):
- foods-2692855-supplementary.pdf
